# Supplementary material for: Apiol-Rich and Caryophyllene-Oxygenated Essential Oils from Amazonian Piper Species as Dual-Action Biopesticides: Broad-Spectrum and Selective Antifeedant
Source: Molecules. 2026 Jun 22;31(12):2177. doi: 10.3390/molecules31122177 (PMC13305312; doi:10.3390/molecules31122177)
Supplement: Supplementary file 1 [file molecules-31-02177-s001.zip]

Archive with 1 entries (1 files):
- molecules-4357648-supplementary.pdf
